# Supplementary material for: Ongoing neurogenesis in the adult dentate gyrus mediates behavioral responses to ambiguous threat cues
Source: PLoS Biol. 2017 Apr 7;15(4):e2001154. doi: 10.1371/journal.pbio.2001154 (PMC5384657; doi:10.1371/journal.pbio.2001154)
Supplement: S1 Data — Excel spreadsheet containing the individual data points underlying analyses and graphs shown in all figures. (XLSX) [file pbio.2001154.s012.xlsx]

## Sheet: Fig1B
reliable tone cue fear conditioning
				WT									TK
baseline	0.268	0.134	0	0.534	0.134	3.468			6.666	0.806	1.334	9.6	0.4	0.268	4.41	1.342
tone	48.7767	20.9117	24.455	44	19.6683	71.3333			55.8217	67.7167	3.9	41.7417	27.7767	24.1917	60.6917	51.7767

## Sheet: Fig1C
ambiguous tone cue fear conditioning
				WT									TK
baseline	0.266	0.536	0.666	0	0	0.8	1.732			0	1.47	1.332	0.4	0	2.536	1.998	7.466	1.466
tone	23.5567	37.38	28.335	44.5383	61.555	78.2233	24.47			6.555	23.1383	16.2217	4.11167	47.6683	38.6667	30.18	27.95	26.1567

## Sheet: Fig1D
reliable tone fear extinction
			day1										day2									day3									day4										day5								day6
WT	42.4817	39.445	3.88833	31.93	43.555	67.11	44.3683			28.3517	27.805	3.78333	25.0083	36.5167	47.8917	35.125			26.7333	4.77833	1.22333	7.00667	23.8167	24.2867	31.125			15.11	4.225	1.44333	12.665	37.7783	13.11	16.3333			14.23	12.3533	1.11167	27.4667	31.1417	25.8	11.45			16.2383	9.175	2.00333	3.89667
TK	55.2617	70.31	13.7	43.1633	28.2317	69.5233	12.3317	16.6733		30.5567	48.8117	10.585	47.555	19.5633	54.3333	13.665	12.025		31.3917	19.15	4.11667	16.7983	7.025	42.25	6.56333	11.2617		26.61	16.465	5.90167	17.08	3.89	16.3317	1.77833	10.9183		41.6767	16	1.77833	18.0117	14.4617	40.7933	2.665	12.58		12.75	13.6667	4.22333	4.80167
[truncated: 4 more columns]

## Sheet: Fig1E
reliable tone cue weak shock fear conditioning
				WT													TK
baseline	3.11	3.45	3.67	7.23	7.45	8.34	9.45	1.67	2.78	7.12	8.12			3.45	3.89	2.22	5.78	5.78	4	5.67	8.34	3.45	5.23	12.01	3	5.67
tone	5.675	20.655	6.56167	13.4433	10.015	59.7333	75.8917	2.225	5.66667	12.0117	27.145			64.6183	6.56667	3.12	9.78833	12.23	13.9	59.7467	13.47	47.85	9.90333	44.1033	11.5867	1.66833

## Sheet: Fig1F
reliable tone fear-potentiated startle
				PRE													POST
WT	1287.33	764.833	244.833	-47.1667	-167.667	-153.833	238.833	93.3333	229.833	2156.17	183.167			2024.83	1777.33	239	-181.333	213.5	12.3333	30.8333	-92.6667	2462.17	1542.33	962.333
TK	413.833	2328.33	171.333	-9.66667	-204.833	261.167	-27	-54.3333	4.33333	732.833	951			1428.83	859.833	1698	550.333	27	-33	76.8333	-20.3333	658	1314.67	1884

## Sheet: Fig1G
ambiguous tone fear-potentiated startle
				PRE													POST
WT	259.833	131.5	-104.5	-180.167	251.833	-302.5	195.333	217.333	235.833	-49.1667	-17.6667			86.8333	914.667	219	-25	-153.167	631.833	728.833	2098.33	-9.16667	1.83333	108
TK	-142.333	402.167	-254.167	406.667	72.8333	109	-212.667	2	28.6667	-23.3333				76.5	-349.333	-234.667	-54.5	-12.1667	20.6667	-141.167	-161	-42.3333	109.5

## Sheet: Fig2B
Fos+ cells -- reliable and ambiguous fc
			DG				CA3				CA1
WT
Ambiguous			Total				Total				Total
			2704				4368				5040
			5520				8384				16320
			3360				4032				3096
			4272				5616				9816
			3088				4304				7344
			5264				5248				6432
			8144				7568				13008
Reliable
			5568				7152				14448
			4464				4976				8136
			5024				6176				6528
			5792				5920				9456
			2800				4320				4128
			2480				4144				4008
			DG				CA3				CA1
TK
Ambiguous			Total				Total				Total
			2624				2944				4968
			4192				2784				5016
			1136				2384				2520
			3760				2336				2592
			1728				2336				7152
			2720				1776				3048
			1616				3072				3288
			3248				4512				5448
Reliable
			3936				3600				7488
			5376				9104				5184
			4848				4928				12096
			5056				3584				4104
			8768				5920				10968

## Sheet: Fig2D
Fos+/BrdU+ cells (%) -- reliable and ambiguous fc for WT mice
	Ambiguous	Reliable
	0.495	0.578
	0.68	0
	0.813008	0.497512
	0.885	0.865801
	0.358	0.6622
	0.449

## Sheet: Fig2F
Fos+ BLA / CeA pyrmindal cells -- reliable and ambiguous fc
					BLA-Ambiguous							BLA-Reliable
WT	2488	2750	1126	4170	4452	5168	3046					2460	4964	5260	4166	4600	4378
TK	3564	5010	3456	1906	4736	1632	1688	4134				7052	5032	4658	4288	2386
					CeA-Ambiguous							CeA-Reliable
WT	2488	2750	1126	4170	4452	5168	3046					2460	4964	5260	4166	4600	4378
TK	3564	5010	3456	1906	4736	1632	1688	4134				7052	5032	4658	4288	2386

## Sheet: Fig3B
NSF Latency to Feed - no-shock vs reliable fc
					WT																						TK
No Shock	183	205	344	362	415	130	123	600	73	123	92	151.4	115.1	160.7	119.7	379.4	135.5	136.7	81.7			131	155	75	93	193	262	159	468	392	431	402	73.3	192.3	251.1	365.4	242.7	72.5	101.7	73.8
Reliable	207	291	362	302	409	260	160	202	442	322	142	64.2	174.2	293.7	172.9	212.7	79.2	77.3	128.3			396	166	363	207	424	156	600	508	364	600	600	444	149.1	199.1	156.7	324.4	124.4	139.9	271.7	338.2

[truncated: 14 more sheets: Fig3C, Fig3D, FigS1, Fig S2, FigS3A, Fig S3B,C, FigS4, Fig S5, Fig S6, FigS7, FigS8, FigS9, FigS10, FigS11]
